# Supplementary material for: Analysis of the Piezoelectric Properties of Aligned Multi-Walled Carbon Nanotubes
Source: Nanomaterials (Basel). 2021 Oct 30;11(11):2912. doi: 10.3390/nano11112912 (PMC8617926; doi:10.3390/nano11112912)
Supplement: Supplementary file 1 [file nanomaterials-11-02912-s001.zip]

Archive with 1 entries (1 files):
- nanomaterials-1392194-supplementary.pdf
